# Supplementary material for: EGFR-Tyrosine Kinase Inhibitor Retreatment in Non-Small-Cell Lung Cancer Patients Previously Exposed to EGFR-TKI: A Systematic Review and Meta-Analysis
Source: J Pers Med. 2024 Jul 15;14(7):752. doi: 10.3390/jpm14070752 (PMC11277985; doi:10.3390/jpm14070752)
Supplement: Supplementary file 1 [file jpm-14-00752-s001.zip]

Archive with 1 entries (1 files):
- jpm-3075131-supplementary.pdf
